# Supplementary material for: Elimination of hydrogenase active site assembly blocks H2 production and increases ethanol yield in Clostridium thermocellum
Source: Biotechnol Biofuels. 2015 Feb 12;8:20. doi: 10.1186/s13068-015-0204-4 (PMC4355364; doi:10.1186/s13068-015-0204-4)
Supplement: Additional file 3: — Annotated plasmid sequences of pAMG275 and pAMG278. [file 13068_2015_204_MOESM3_ESM.txt]

LOCUS       pAMG275       11776 bp    DNA     circular     28-FEB-2014

SOURCE      

  ORGANISM  

COMMENT     This file is created by Vector NTI

            http://www.invitrogen.com/

COMMENT     VNTDATE|690908459|

COMMENT     VNTDBDATE|690908459|

COMMENT     LSOWNER|

COMMENT     VNTNAME|pAMG275|

COMMENT     VNTAUTHORNAME|Adam Guss|

COMMENT     VNTAUTHORTEL|865-576-0814|

COMMENT     VNTAUTHOREML|gussam@ornl.gov|

FEATURES             Location/Qualifiers

     misc_recomb     8784..9834

                     /vntifkey="86"

                     /label=del\adhE#1\downstream\PCR

     misc_feature    7753..8783

                     /vntifkey="21"

                     /label=del\adhE#1\upstream\PCR

     CDS             9561..9806

                     /locus_tag="Cthe_0425"

                     /codon_start=1

                     /transl_table=11

                     /product="hypothetical protein"

                     /protein_id="YP_001036856.1"

                     /db_xref="GI:125972946"

                     /db_xref="GeneID:4808428"

                     /vntifkey="4"

                     /label=Cthe0425-hfsA

                     /note="KEGG: tma:TM1420 hypothetical protein"

     gene            9561..9806

                     /locus_tag="Cthe_0425"

                     /db_xref="GeneID:4808428"

                     /vntifkey="60"

     CDS             8799..9548

                     /locus_tag="Cthe_0424"

                     /codon_start=1

                     /transl_table=11

                     /product="aminoglycoside phosphotransferase"

                     /protein_id="YP_001036855.1"

                     /db_xref="GI:125972945"

                     /db_xref="InterPro:IPR000687"

                     /db_xref="InterPro:IPR000719"

                     /db_xref="InterPro:IPR002575"

                     /db_xref="GeneID:4808427"

                     /vntifkey="4"

                     /label=Cthe0424-putative\kinase

                     /note="PFAM: protein of unknown function RIO1; aminoglycoside phosphotransferase KEGG: bha:BH0326 hypothetical protein"

     gene            8799..9548

                     /locus_tag="Cthe_0424"

                     /db_xref="GeneID:4808427"

                     /vntifkey="60"

     CDS             8100..8783

                     /locus_tag="Cthe_0422"

                     /codon_start=1

                     /transl_table=11

                     /product="redox-sensing transcriptional repressor Rex"

                     /protein_id="YP_001036853.1"

                     /db_xref="GI:125972943"

                     /db_xref="InterPro:IPR003781"

                     /db_xref="InterPro:IPR009718"

                     /db_xref="GeneID:4808425"

                     /vntifkey="4"

                     /label=Cthe0422-putative\redox\transcription\factor

                     /note="modulates transcription in response to the NADH/NAD(+) redox state, putatively binds CoA"

     gene            8100..8783

                     /locus_tag="Cthe_0422"

                     /db_xref="GeneID:4808425"

                     /vntifkey="60"

     CDS             11163..11708

                     /locus_tag="or0940"

                     /product="hypoxanthine phosphoribosyltransferase"

                     /EC_number="2.4.2.8"

                     /codon_start=1

                     /transl_table=11

                     /colour=16

                     /vntifkey="4"

                     /label=hpt\(putative)

                     /note="TIGRFAM: hypoxanthine phosphoribosyltransferase PRIAM: Hypoxanthine phosphoribosyltransferase  PFAM: phosphoribosyltransferase  SPTR: Q3CID6 Hypoxanthine phosphoribosyl transferase (EC 2.4.2.8). Thermoanaerobacter pseudethanolicus ATCC 33223.  KEGG: tpd:Teth39_0300 hypoxanthine phosphoribosyltransferase    COGs: COG0634 Hypoxanthine-guanine phosphoribosyltransferase category=F  InterPro IPR000836:IPR002375:IPR005904"

     gene            11163..11708

                     /locus_tag="or0940"

                     /colour=16

                     /vntifkey="60"

     promoter        complement(2824..3444)

                     /vntifkey="30"

                     /label=P-cbp

                     /note="cbp promoter"

     rep_origin      3445..4979

                     /vntifkey="33"

                     /label=putative\minimal\C.\thermocellum\ori

                     /note="region of pNW33N"

     gene            complement(3520..4524)

                     /gene="repB"

                     /vntifkey="60"

     CDS             complement(3520..4524)

                     /gene="repB"

                     /codon_start=1

                     /transl_table=11

                     /product="RepB"

                     /protein_id="AAO86061.1"

                     /db_xref="GI:29650180"

                     /vntifkey="4"

                     /label=repB

                     /note="replication protein; rolling circle replication initiation protein; Bacillus origin of replication from Geobacillus stearothermophilus plasmid pTHT15"

     CDS             complement(4653..4901)

                     /vntifkey="4"

                     /label=putative\mob/pre\fragment

                     /note="cds homologous to a fragment of mob/pre plasmid proteins involved in mobilization and recombination."

     repeat_region   4613..4978

                     /vntifkey="34"

                     /label=pNW33N\Repeat\1

     primer          9847..9866

                     /vntifkey="27"

                     /label=ANTISENSE_PRM

                     /note="Antisense primer used for creating P-gapD-cat"

     primer          complement(11125..11145)

                     /vntifkey="27"

                     /label=SENSE_PRM

                     /note="Sense primer used for creating P-gapD-cat"

     promoter        9847..10494

                     /vntifkey="30"

                     /label=P-gapD

                     /note="gapD promoter from C. thermocellum"

     CDS             10495..11145

                     /vntifkey="4"

                     /label=cat

     terminator      1074..1327

                     /vntifkey="43"

                     /label=CYC1\term

     rep_origin      1511..2184

                     /vntifkey="33"

                     /label=pUC\origin

     CDS             complement(5082..5942)

                     /vntifkey="4"

                     /label=bla

                     /note="b-lactamase = ampR"

     CDS             complement(5960..7067)

                     /vntifkey="4"

                     /label=URA3

                     /note="yeast gene URA3, which results in ura+, 5-FOA(Sensitive) when present"

     rep_origin      7080..7598

                     /vntifkey="33"

                     /label=CEN6/ARSH4

                     /note="Yeast origin of replication"

     CDS             complement(2245..2823)

                     /locus_tag="or0326"

                     /product="Thymidine kinase"

                     /EC_number="2.7.1.21"

                     /codon_start=1

                     /transl_table=11

                     /colour=16

                     /vntifkey="4"

                     /label=tdk

                     /note="CDS 326 - PRIAM: Thymidine kinase PFAM: thymidine kinase  SPTR: Q3CIU6 Thymidine kinase (EC 2.7.1.21). Thermoanaerobacter pseudethanolicus ATCC 33223.  KEGG: tpd:Teth39_2112 thymidine kinase    COGs: COG1435 Thymidine kinase category=F  InterPro IPR001267"

     gene            complement(2245..2823)

                     /locus_tag="or0326"

                     /colour=16

                     /vntifkey="60"

     misc_feature    11741..11744

                     /vntifkey="21"

                     /label=loop\of\t1t2

     misc_recomb     1..1037

                     /vntifkey="86"

                     /label=adhE\internal

                     /note="internal fragment of adhE for deletion in Ct27405/1313"

     CDS             11163..11708

                     /locus_tag="or0940"

                     /product="hypoxanthine phosphoribosyltransferase"

                     /EC_number="2.4.2.8"

                     /codon_start=1

                     /transl_table=11

                     /colour=16

                     /vntifkey="4"

                     /label=hpt

                     /note="From Thermoanaerobacterium saccharolyticum - TIGRFAM: hypoxanthine phosphoribosyltransferase PRIAM: Hypoxanthine phosphoribosyltransferase  PFAM: phosphoribosyltransferase  SPTR: Q3CID6 Hypoxanthine phosphoribosyl transferase (EC 2.4.2.8). Thermoanaerobacter pseudethanolicus ATCC 33223.  KEGG: tpd:Teth39_0300 hypoxanthine phosphoribosyltransferase    COGs: COG0634 Hypoxanthine-guanine phosphoribosyltransferase category=F  InterPro IPR000836:IPR002375:IPR005904"

BASE COUNT     3555 a      2338 c      2321 g      3562 t 

ORIGIN

        1 tggttaatac gccgtcatcc cagggaggta tcggtgacct ttacaacttc aagcttgctc 

       61 cgtctctcac cctcggctgc ggttcctggg gaggaaattc agtttccgac aatgtgggag 

      121 tcaagcattt gttaaacatt aaaacagttg ccgagaggag agagaacatg ctctggttca 

      181 gaacacctga aaagatttat ataaaaagag gttgtctgcc tgttgcattg gatgagctta 

      241 aaaatgtaat gggtaaaaag aaagcattta ttgtaacgga taacttcctg tacaataacg 

      301 gctacaccaa gccgattacg gataagctgg atgaaatggg aattgtgcac aagaccttct 

      361 ttgatgtgtc tccagaccca tcccttgcat ctgccaaagc cggtgcggca gaaatgctgg 

      421 ctttccagcc tgacaccata attgcggtcg gcggcggatc tgccatggac gcggccaaaa 

      481 tcatgtgggt gatgtatgaa catccggaag ttgactttat ggacatggca atgagattta 

      541 tggatataag aaagagagtt tacaccttcc cgaagatggg acagaaggca tactttatcg 

      601 caattccgac ttccgcgggt acaggttcag aagtgacacc ttttgcggtt attactgatg 

      661 aaaaaacagg aattaaatac cctctggccg actatgaatt gttgccggac atggctattg 

      721 tagatgccga tatgatgatg aatgctccaa agggacttac cgcagcttcc ggtatagacg 

      781 cattgaccca cgctctggaa gcctatgttt caatgcttgc gaccgactat acggatagcc 

      841 ttgcccttcg tgcaataaag atgatatttg aatatctccc gagagcctat gaaaacggtg 

      901 caagtgaccc ggttgcaaga gagaaaatgg ccaatgccgc aacaatagcc ggaatggctt 

      961 ttgccaatgc ctttttgggt gtatgccatt caatggcgca caaactgggt gctttttatc 

     1021 acctgcccca cggtgttcct cagcgtttaa acccgctgat cctagagggc cgcatcatgt 

     1081 aattagttat gtcacgctta cattcacgcc ctccccccac atccgctcta accgaaaagg 

     1141 aaggagttag acaacctgaa gtctaggtcc ctatttattt ttttatagtt atgttagtat 

     1201 taagaacgtt atttatattt caaatttttc ttttttttct gtacagacgc gtgtacgcat 

     1261 gtaacattat actgaaaacc ttgcttgaga aggttttggg acgctcgaag gctttaattt 

     1321 gcaagctgcg gccctgcatt aatgaatcgg ccaacgcgcg gggagaggcg gtttgcgtat 

     1381 tgggcgctct tccgcttcct cgctcactga ctcgctgcgc tcggtcgttc ggctgcggcg 

     1441 agcggtatca gctcactcaa aggcggtaat acggttatcc acagaatcag gggataacgc 

     1501 aggaaagaac atgtgagcaa aaggccagca aaagcccagg aaccgtaaaa aggccgcgtt 

     1561 gctggcgttt ttccataggc tccgcccccc tgacgagcat cacaaaaatc gacgctcaag 

     1621 tcagaggtgg cgaaacccga caggactata aagataccag gcgtttcccc ctggaagctc 

     1681 cctcgtgcgc tctcctgttc cgaccctgcc gcttaccgga tacctgtccg cctttctccc 

     1741 ttcgggaagc gtggcgcttt ctcatagctc acgctgtagg tatctcagtt cggtgtaggt 

     1801 cgttcgctcc aagctgggct gtgtgcacga accccccgtt cagcccgacc gctgcgcctt 

     1861 atccggtaac tatcgtcttg agtccaaccc ggtaagacac gacttatcgc cactggcagc 

     1921 agccactggt aacaggatta gcagagcgag gtatgtaggc ggtgctacag agttcttgaa 

     1981 gtggtggcct aactacggct acactagaag gacagtattt ggtatctgcg ctctgctgaa 

     2041 gccagttacc ttcggaaaaa gagttggtag ctcttgatcc ggcaaacaaa ccaccgctgg 

     2101 tagcggtggt ttttttgttt gcaagcagca gattacgcgc agaaaaaaag gatctcaaga 

     2161 agatcctttg atcttttcta cggggtctga cgctcagtgg aacgaaaact cacgttaagg 

     2221 gattttggtc atgaaaaaat ccgcttaagt ccgcgggact tcatggcact ttctacacct 

     2281 tgcttcataa gactcctttg ctccaaccat tataatggga tcgtcgtaat tggcaggctt 

     2341 cccatttata agcctttgcg tgcgagtagc aggattgcca cacttcatgc atatagcagt 

     2401 aagcttatcg acaaattcag ctatggccat caattctgga gtcggaccaa atggttcacc 

     2461 tctaaagtcc atgtcaagcc ctgcacatat gactcttttc ccgctatcgg caatctcttt 

     2521 tacgatgtcg actatttcag aatcaaaaaa ttgaacttca tctatagcaa atacatccgt 

     2581 atcttcttca gcataagcca atatgtcaga agcctttact atggcaatgg cgtgcatgtt 

     2641 gtcgccgtta tgagatacga ctttgtctat ggaataccta tcgtctatag ccggtttgaa 

     2701 aacctgaact ttttgcctgg caatcttagc tctctttatc cttcttataa gttcctcact 

     2761 ttttccactg aacatgggac cagttacaac ttctatgtac ccgtggtctt taggcccata 

     2821 catctttcgt cctccttaaa attttcgttt atttgttttt tatttagtgt gcctaaaagc 

     2881 accatcttat acattcgtac cttatatctc ttatcttgta tctcttacct catatctctt 

     2941 attattaact accgaagtat attttcataa cggaatctta tgacttattt ttctgactgc 

     3001 cgttttacca tacggttaat ttatacggaa acagctaatc taaccttgct gaaggcatgt 

     3061 ttaccaaaat attatatcta ctttaccata ttaattcaag tggtcatttt gatattttac 

     3121 gccaaaattt ttagcgttcc tttacttgat aatttatcca aaaaccttca ttcgtcaaaa 

     3181 caattatgat ataattaatt tatgatatga ttaattaata tttacggata actaatcatt 

     3241 tcaatgcaat agatcaacat gcaaatcaat atccacctta ctccgaacat tttgcaccaa 

     3301 cgaatgccca gcactatatc ccggcaagca atataacgtc tataattttt tatgataacg 

     3361 ataaaattaa attttatgaa aggggtaaaa gcatgagaaa aatagctgta ttgttaatta 

     3421 ctttgacgtt cttagtcacg actcgaattt aggaggctta cttgtctgct ttcttcatta 

     3481 gaatcaatcc ttttttaaaa gtcaatcccg tttgttgaac tactctttaa taaaataatt 

     3541 tttccgttcc caattccaca ttgcaataat agaaaatcca tcttcatcgg ctttttcgtc 

     3601 atcatctgta tgaatcaaat cgccttcttc tgtgtcatca aggtttaatt ttttatgtat 

     3661 ttcttttaac aaaccaccat aggagattaa ccttttacgg tgtaaacctt cctccaaatc 

     3721 agacaaacgt ttcaaattct tttcttcatc atcggtcata aaatccgtat cctttacagg 

     3781 atattttgca gtttcgtcaa ttgccgattg tatatccgat ttatatttat ttttcggtcg 

     3841 aatcatttga acttttacat ttggatcata gtctaatttc attgcctttt tccaaaattg 

     3901 aatccattgt ttttgattca cgtagttttc tgtattctta aaataagttg gttccacaca 

     3961 taccaataca tgcatgtgct gattataaga attatcttta ttatttattg tcacttccgt 

     4021 tgcacgcata aaaccaacaa gatttttatt aattttttta tattgcatca ttcggcgaaa 

     4081 tccttgagcc atatctgaca aactcttatt taattcttcg ccatcataaa catttttaac 

     4141 tgttaatgtg agaaacaacc aacgaactgt tggcttttgt ttaataactt cagcaacaac 

     4201 cttttgtgac tgaatgccat gtttcattgc tctcctccag ttgcacattg gacaaagcct 

     4261 ggatttacaa aaccacactc gatacaactt tctttcgcct gtttcacgat tttgtttata 

     4321 ctctaatatt tcagcacaat cttttactct ttcagccttt ttaaattcaa gaatatgcag 

     4381 aagttcaaag taatcaacat tagcgatttt cttttctctc catggtctca cttttccact 

     4441 ttttgtcttg tccactaaaa cccttgattt ttcatctgaa taaatgctac tattaggaca 

     4501 cataatatta aaagaaaccc ccatctattt agttatttgt ttggtcactt ataactttaa 

     4561 cagatggggt ttttctgtgc aaccaatttt aagggttttc aatactttaa aacacataca 

     4621 taccaacact tcaacgcacc tttcagcaac taaaataaaa atgacgttat ttctatatgt 

     4681 atcaagaata gaaagaactc gtttttcgct acgctcaaaa cgcaaaaaaa gcactcattc 

     4741 gagtgctttt tcttatcgct ccaaatcatg cgattttttc ctctttgctt ttctttgctc 

     4801 acgaagttct cgatcacgct gcaaaacatc ttgaagcgaa aaagtattct tcttttcttc 

     4861 cgatcgctca tgctgacgca cgaaaagccc tctaggcgca taggaacaac tcctaaatgc 

     4921 atgtgagggg ttttctcgtc catgtgaaca gtcgcatacg caatattttg tttcccatag 

     4981 cggccgcgat tatcaaaaag gatcttcacc tagatccttt taaattaaaa atgaagtttt 

     5041 aaatcaatct aaagtatata tgagtaaact tggtctgaca gttaccaatg cttaatcagt 

     5101 gaggcaccta tctcagcgat ctgtctattt cgttcatcca tagttgcctg actccccgtc 

     5161 gtgtagataa ctacgatacg ggagcgctta ccatctggcc ccagtgctgc aatgataccg 

     5221 cgagacccac gctcaccggc tccagattta tcagcaataa accagccagc cggaagggcc 

     5281 gagcgcagaa gtggtcctgc aactttatcc gcctccatcc agtctattaa ttgttgccgg 

     5341 gaagctagag taagtagttc gccagttaat agtttgcgca acgttgttgg cattgctaca 

     5401 ggcatcgtgg tgtcactctc gtcgtttggt atggcttcat tcagctccgg ttcccaacga 

     5461 tcaaggcgag ttacatgatc ccccatgttg tgcaaaaaag cggttagctc cttcggtcct 

     5521 ccgatcgttg tcagaagtaa gttggccgca gtgttatcac tcatggttat ggcagcactg 

     5581 cataattctc ttactgtcat gccatccgta agatgctttt ctgtgactgg tgagtactca 

     5641 accaagtcat tctgagaata gtgtatgcgg cgaccgagtt gctcttgccc ggcgtcaata 

     5701 cgggataata gtgtatcaca tagcagaact ttaaaagtgc tcatcattgg aaaacgttct 

     5761 tcggggcgaa aactctcaag gatcttaccg ctgttgagat ccagttcgat gtaacccact 

     5821 cgtgcaccca actgatcttc agcatctttt actttcacca gcgtttctgg gtgagcaaaa 

     5881 acaggaaggc aaaatgccgc aaaaaaggga ataagggcga cacggaaatg ttgaatactc 

     5941 atactcttcc tttttcaatg ggtaataact gatataatta aattgaagct ctaatttgtg 

     6001 agtttagtat acatgcattt acttataata cagtttttta gttttgctgg ccgcatcttc 

     6061 tcaaatatgc ttcccagcct gcttttctgt aacgttcacc ctctacctta gcatcccttc 

     6121 cctttgcaaa tagtcctctt ccaacaataa taatgtcaga tcctgtagag accacatcat 

     6181 ccacggttct atactgttga cccaatgcgt ctcccttgtc atctaaaccc acaccgggtg 

     6241 tcataatcaa ccaatcgtaa ccttcatctc ttccacccat gtctctttga gcaataaagc 

     6301 cgataacaaa atctttgtcg ctcttcgcaa tgtcaacagt acccttagta tattctccag 

     6361 tagataggga gcccttgcat gacaattctg ctaacatcaa aaggcctcta ggttcctttg 

     6421 ttacttcttc tgccgcctgc ttcaaaccgc taacaatacc tgggcccacc acaccgtgtg 

     6481 cattcgtaat gtctgcccat tctgctattc tgtatacacc cgcagagtac tgcaatttga 

     6541 ctgtattacc aatgtcagca aattttctgt cttcgaagag taaaaaattg tacttggcgg 

     6601 ataatgcctt tagcggctta actgtgccct ccatggaaaa atcagtcaag atatccacat 

     6661 gtgtttttag taaacaaatt ttgggaccta atgcttcaac taactccagt aattccttgg 

     6721 tggtacgaac atccaatgaa gcacacaagt ttgtttgctt ttcgtgcatg atattaaata 

     6781 gcttggcagc aacaggacta ggatgagtag cagcacgttc cttatatgta gctttcgaca 

     6841 tgatttatct tcgtttcctg caggtttttg ttctgtgcag ttgggttaag aatactgggc 

     6901 aatttcatgt ttcttcaaca ctacatatgc gtatatatac caatctaagt ctgtgctcct 

     6961 tccttcgttc ttccttctgt tcggagatta ccgaatcaaa aaaatttcaa agaaaccgaa 

     7021 atcaaaaaaa agaataaaaa aaaaatgatg aattgaattg aaaagctagc ttatcgatgg 

     7081 gtccttttca tcacgtgcta taaaaataat tataatttaa attttttaat ataaatatat 

     7141 aaattaaaaa tagaaagtaa aaaaagaaat taaagaaaaa atagtttttg ttttccgaag 

     7201 atgtaaaaga ctctaggggg atcgccaaca aatactacct tttatcttgc tcttcctgct 

     7261 ctcaggtatt aatgccgaat tgtttcatct tgtctgtgta gaagaccaca cacgaaaatc 

     7321 ctgtgatttt acattttact tatcgttaat cgaatgtata tctatttaat ctgcttttct 

     7381 tgtctaataa atatatatgt aaagtacgct ttttgttgaa attttttaaa cctttgttta 

     7441 tttttttttc ttcattccgt aactcttcta ccttctttat ttactttcta aaatccaaat 

     7501 acaaaacata aaaataaata aacacagagt aaattcccaa attattccat cattaaaaga 

     7561 tacgaggcgc gtgtaagtta caggcaagcg atccgtccgc cggcgaacgt ggcgagaaag 

     7621 gaagggaaga aagcgaaagg agcgggggct agggcggtgg gaagtgtagg ggtcacgctg 

     7681 ggcgtaacca ccacacccgc cgcgcttaat ggggcgctac agggcgcgtg gggatgatcc 

     7741 actagtaagc ttgcagattc agccgatact tattaaatat tgattagtct gagacttaaa 

     7801 ccggttttaa taagaagcag gagctaaaat tttagcttcc gcttttttta ttttctcaga 

     7861 aaatttattt ttgtgaaaac tatataaaac tttcattcaa attgatatga aaatgtataa 

     7921 aaagtgtatt gactttgatt gtattaaacg gtaaaatgat atcgataaca aaatatcgat 

     7981 aaaaaaatac cgataaataa atatcgatat caataatctt atagtacttg agttaaaagg 

     8041 ggtggattgg ctaaaatagt ttaataagta attattaaaa aagaaaggaa ccaatatata 

     8101 tgaataatcc gaaagctatc tcaaaacaga ctcttttaag attaccttca tatttaagtt 

     8161 acttaaaatc gctgccaaag caggacggtg aatatgtatc ggctacaatg attgcttcgg 

     8221 cgctgggact gaatgatgtg caagttcgaa aggatctggc ctgtgtaagc aaaaaaggcc 

     8281 gtccaaagct tggatatgtt gctgaagagt tgataaggga tatagagagt tttcttgggt 

     8341 atgactcttt gaacgatgcg ataattgtgg gcgcgggaag gcttggagga gctcttttat 

     8401 cctatgaggg ctttaaagaa tatggattaa atattgttgc agcgtttgat attgatgaaa 

     8461 gtaaaatcgg cactgaaatt tgcgggagaa aaattttccc tttggacaaa atgaaggaac 

     8521 tgtgccggcg gatgaaaatt cgtatcggta taataaccgt ccctgcagat tcagcccaaa 

     8581 aagtatgcga catgcttgta gacagcggaa tatatgcaat atggaatttt gcacctgttc 

     8641 accttaaagt accggataac attttagtcc agcaagaaaa catggcggca tcactggctg 

     8701 tactttccgc acacttggca gaagcaataa agaataatgg aatcggaaaa ggagatgagg 

     8761 aaaatgacga aaatagcgaa taaaggaggt gcgaagaaat gaagcttgaa aaggttatag 

     8821 cggtaagaac ggacaaaacc gtttacagag acggagacaa ggcaataaag gtcttttcca 

     8881 gcaactattc aaaggccaac gtattgaatg aagctttaaa ccaggccagg gtggaagaaa 

     8941 ccgggcttaa cattccgaag cttcttgaag ttacaaaaat tgatggcaaa tgggcaattg 

     9001 tgacggagtt tattgaagga aagaccttag agcagcttat gaaagaaaat cccttaaaat 

     9061 atgatgaata tatgaacctc tttgttgata ttcagctcga agtgttaagc aaaagggctc 

     9121 ctttattaaa caagctgaaa gacaaaatgc acagaaaaat ctcagagagc ggtcttgatg 

     9181 ccacgacgcg ctatgagctt catacaagac ttcaaagtat gcccgaccat aacaaggtgt 

     9241 gtcatggtga tttcaatccc agcaatatta ttataaccaa agacggcact ccttatatac 

     9301 ttgactggtc gcacgtcacc cagggaaacg ccagcgccga tgccgcgaga acatacctgt 

     9361 tgttctggct ttccggcgat attgacaagg cagccaagta tttgaacctt ttctgtaaaa 

     9421 agagcgacac tgcaaagcaa tatgttcaga agtggatttc aattgtagcg gcatcccagc 

     9481 ttgtaaaagg aagagaagct gaaagggagt tattaatgcg ctggattgat gttgtagatt 

     9541 acgaatagga ggtatttggg atgaaagtgt ctatttgcat agggagctct tgccacttaa 

     9601 aaggagcaaa gcagatagtg gaacagctgc aaagcctggt tgccgactat aacctgaaag 

     9661 agaaagttga acttggcggg gcattttgta tgaaaaactg tgttaacggt gtcagcgtga 

     9721 cagttgatga taaactgttt tctgtcactc cggaaaacgt gaaaagcttt tttgaaacag 

     9781 agattcttaa aaaacttgag gactgaaaag taaaaaacaa ataagcggtg ctgctcgcga 

     9841 ggccggccag tattctgaca tgggtgtatc aataacccat gcgtttccgt attgtatcgg 

     9901 aatggtttcg gacagggcgg tgggaataga catggaaaag atttttttgc ccgaggatgc 

     9961 attgataaag tatttctttt ccgaaagaga ggaaaagatt ctaaagagtt ttggaaatac 

    10021 tgatgaatat tgtgtgcaga gtacaattct atggacaaga aaagaggctt tgtcaaaact 

    10081 ttttcgtctg ggaatgagga tggattttaa aaagctggat actttggagg acgaggtggt 

    10141 ttttcaggaa acaaacaggg cgcgtctgtt ttcttttata tgcaataatt actgtatctc 

    10201 tctggcattg ccaggtttta ataaagatta aaattattga ctagaaataa aaaaattgtc 

    10261 cataatatta atggacaaaa aaacaaagaa ttacatcaaa ggaagataaa aatactttgt 

    10321 taaaaaatta attatttttt atctaaacta ttgaaaatga aaataaaata atataaaatg 

    10381 aatcatagtg caagagatac ttgccagagg atgaatattt tactgcattc atgctttatg 

    10441 gcagctaata gaggcattaa attaaatttt aatttacaat aggaggcgat attaatgaac 

    10501 tttaataaaa ttgatttaga caattggaag agaaaagaga tatttaatca ttatttgaac 

    10561 caacaaacga cttttagtat aaccacagaa attgatatta gtgttttata ccgaaacata 

    10621 aaacaagaag gatataaatt ttaccctgca tttattttct tagtgacaag ggtgataaac 

    10681 tcaaatacag cttttagaac tggttacaat agcgacggag agttaggtta ttgggataag 

    10741 ttagagccac tttatacaat ttttgatggt gtatctaaaa cattctctgg tatttggact 

    10801 cctgtaaaga atgacttcaa agagttttat gatttatacc tttctgatgt agagaaatat 

    10861 aatggttcgg ggaaattgtt tcccaaaaca cctatacctg aaaatgcttt ttctctttct 

    10921 attattccat ggacttcatt tactgggttt aacttaaata tcaataataa tagtaattac 

    10981 cttctaccca ttattacagc aggaaaattc attaataaag gtaattcaat atatttaccg 

    11041 ctatctttac aggtacatca ttctgtttgt gatggttatc atgcaggatt gtttatgaac 

    11101 tctattcagg aattgtcaga taggcctaat gactggcttt tataataaag gaggtcgacg 

    11161 tcatggaaaa tttatcaaaa gacatcgatg aaattttgat cacagaagaa gaacttaagg 

    11221 aaaagataaa agagcttggg aggcaaatca caaaagacta caaagggaaa aatttgatgt 

    11281 tggtaggagt tttaaaaggt gctttaatgt ttatggctga tttgtcaaga cacatagatt 

    11341 tgcctttatc acttgatttt atggctgttt ccagctatgg aagctcaact cattcatcag 

    11401 gaatagtaaa gataatcaaa gatcttgata taagcataga aggcaaagat gttctgattg 

    11461 tggaagacat aattgacagc ggtttgactt tgtcttactt aagggaaact ttacttggaa 

    11521 ggaagccaaa aagcctgaaa atatgcacaa tattagacaa accggagaga agagaagcat 

    11581 ctgtaaaagt cgattatgta ggatttaaga tacctgataa gtttgtcgtg ggttatggat 

    11641 tggactttga tgaaaagtac aggaaccttc cttttatagg cgttttgaaa cctgaaatgt 

    11701 acagctaagc ccgggcctcg agaaaacaaa aggctcagtc ggaagactgg gccttttgtt 

    11761 ttggtaccga attcgg 

//


LOCUS       pAMG278       11694 bp    DNA     circular     28-FEB-2014

SOURCE      

  ORGANISM  

COMMENT     This file is created by Vector NTI

            http://www.invitrogen.com/

COMMENT     VNTDATE|690908667|

COMMENT     VNTDBDATE|690908667|

COMMENT     LSOWNER|

COMMENT     VNTNAME|pAMG278|

COMMENT     VNTAUTHORNAME|Adam Guss|

COMMENT     VNTAUTHORTEL|865-576-0814|

COMMENT     VNTAUTHOREML|gussam@ornl.gov|

FEATURES             Location/Qualifiers

     gene            complement(1214..1792)

                     /locus_tag="or0326"

                     /colour=16

                     /vntifkey="60"

     CDS             complement(1214..1792)

                     /locus_tag="or0326"

                     /product="Thymidine kinase"

                     /EC_number="2.7.1.21"

                     /codon_start=1

                     /transl_table=11

                     /colour=16

                     /vntifkey="4"

                     /label=tdk

                     /note="CDS 326 - PRIAM: Thymidine kinase PFAM: thymidine kinase  SPTR: Q3CIU6 Thymidine kinase (EC 2.7.1.21). Thermoanaerobacter pseudethanolicus ATCC 33223.  KEGG: tpd:Teth39_2112 thymidine kinase    COGs: COG1435 Thymidine kinase category=F  InterPro IPR001267"

     rep_origin      6049..6567

                     /vntifkey="33"

                     /label=CEN6/ARSH4

                     /note="Yeast origin of replication"

     CDS             complement(4929..6036)

                     /vntifkey="4"

                     /label=URA3

                     /note="yeast gene URA3, which results in ura+, 5-FOA(Sensitive) when present"

     CDS             complement(4051..4911)

                     /vntifkey="4"

                     /label=bla

                     /note="b-lactamase = ampR"

     rep_origin      480..1153

                     /vntifkey="33"

                     /label=pUC\origin

     terminator      43..296

                     /vntifkey="43"

                     /label=CYC1\term

     CDS             complement(3622..3870)

                     /vntifkey="4"

                     /label=putative\mob/pre\fragment

                     /note="cds homologous to a fragment of mob/pre plasmid proteins involved in mobilization and recombination."

     CDS             complement(2489..3493)

                     /gene="repB"

                     /codon_start=1

                     /transl_table=11

                     /product="RepB"

                     /protein_id="AAO86061.1"

                     /db_xref="GI:29650180"

                     /vntifkey="4"

                     /label=repB

                     /note="replication protein; rolling circle replication initiation protein; Bacillus origin of replication from Geobacillus stearothermophilus plasmid pTHT15"

     gene            complement(2489..3493)

                     /gene="repB"

                     /vntifkey="60"

     rep_origin      2414..3948

                     /vntifkey="33"

                     /label=putative\minimal\C.\thermocellum\ori

                     /note="region of pNW33N"

     promoter        complement(1793..2413)

                     /vntifkey="30"

                     /label=P-cbp

                     /note="cbp promoter"

     gene            6807..7043

                     /db_xref="GeneID:4808182"

                     /vntifkey="60"

     CDS             6807..7043

                     /codon_start=1

                     /transl_table=11

                     /product="4-oxalocrotonate tautomerase"

                     /protein_id="YP_001037080.1"

                     /db_xref="GI:125973170"

                     /db_xref="InterPro:IPR004370"

                     /db_xref="GeneID:4808182"

                     /locus_tag=CDS_626

                     /vntifkey="4"

                     /label=Cthe_0652

                     /note="PFAM: 4-oxalocrotonate tautomerase KEGG: aba:Acid345_2511 4-oxalocrotonate tautomerase"

     gene            7171..7434

                     /db_xref="GeneID:4808183"

                     /vntifkey="60"

     CDS             7171..7434

                     /codon_start=1

                     /transl_table=11

                     /product="CopG family transcriptional regulator"

                     /protein_id="YP_001037081.1"

                     /db_xref="GI:125973171"

                     /db_xref="GeneID:4808183"

                     /locus_tag=CDS_627

                     /vntifkey="4"

                     /label=Cthe_0653

                     /note="KEGG: mta:Moth_1736 hypothetical protein"

     misc_feature    10646..10649

                     /vntifkey="21"

                     /label=loop\of\t1t2

     CDS             9400..10050

                     /vntifkey="4"

                     /label=cat

     promoter        8752..9399

                     /vntifkey="30"

                     /label=P-gapD

                     /note="gapD promoter from C. thermocellum"

     primer          complement(10030..10050)

                     /vntifkey="27"

                     /label=SENSE_PRM

                     /note="Sense primer used for creating P-gapD-cat"

     primer          8752..8771

                     /vntifkey="27"

                     /label=ANTISENSE_PRM

                     /note="Antisense primer used for creating P-gapD-cat"

     gene            10068..10613

                     /locus_tag="or0940"

                     /colour=16

                     /vntifkey="60"

     CDS             10068..10613

                     /locus_tag="or0940"

                     /product="hypoxanthine phosphoribosyltransferase"

                     /EC_number="2.4.2.8"

                     /codon_start=1

                     /transl_table=11

                     /colour=16

                     /vntifkey="4"

                     /label=hpt\(putative)

                     /note="TIGRFAM: hypoxanthine phosphoribosyltransferase PRIAM: Hypoxanthine phosphoribosyltransferase  PFAM: phosphoribosyltransferase  SPTR: Q3CID6 Hypoxanthine phosphoribosyl transferase (EC 2.4.2.8). Thermoanaerobacter pseudethanolicus ATCC 33223.  KEGG: tpd:Teth39_0300 hypoxanthine phosphoribosyltransferase    COGs: COG0634 Hypoxanthine-guanine phosphoribosyltransferase category=F  InterPro IPR000836:IPR002375:IPR005904"

     misc_recomb     6722..7732

                     /vntifkey="86"

                     /label=hydG\up

                     /note="upstream region of hydG (Cthe0654) for deletion"

     misc_recomb     7733..8739

                     /vntifkey="86"

                     /label=hydG\down

                     /note="region downstream of hydG (Cthe0654) for deletion"

     misc_recomb     10674..11694

                     /vntifkey="86"

                     /label=hydG\internal\fragment

                     /note="internal fragment of hydG (Cthe0654) for gene deletion"

     CDS             10068..10613

                     /locus_tag="or0940"

                     /product="hypoxanthine phosphoribosyltransferase"

                     /EC_number="2.4.2.8"

                     /codon_start=1

                     /transl_table=11

                     /colour=16

                     /vntifkey="4"

                     /label=hpt

                     /note="From Thermoanaerobacterium saccharolyticum - TIGRFAM: hypoxanthine phosphoribosyltransferase PRIAM: Hypoxanthine phosphoribosyltransferase  PFAM: phosphoribosyltransferase  SPTR: Q3CID6 Hypoxanthine phosphoribosyl transferase (EC 2.4.2.8). Thermoanaerobacter pseudethanolicus ATCC 33223.  KEGG: tpd:Teth39_0300 hypoxanthine phosphoribosyltransferase    COGs: COG0634 Hypoxanthine-guanine phosphoribosyltransferase category=F  InterPro IPR000836:IPR002375:IPR005904"

BASE COUNT     3606 a      2235 c      2294 g      3559 t 

ORIGIN

        1 ggcgcgcctc agcgtttaaa cccgctgatc ctagagggcc gcatcatgta attagttatg 

       61 tcacgcttac attcacgccc tccccccaca tccgctctaa ccgaaaagga aggagttaga 

      121 caacctgaag tctaggtccc tatttatttt tttatagtta tgttagtatt aagaacgtta 

      181 tttatatttc aaatttttct tttttttctg tacagacgcg tgtacgcatg taacattata 

      241 ctgaaaacct tgcttgagaa ggttttggga cgctcgaagg ctttaatttg caagctgcgg 

      301 ccctgcatta atgaatcggc caacgcgcgg ggagaggcgg tttgcgtatt gggcgctctt 

      361 ccgcttcctc gctcactgac tcgctgcgct cggtcgttcg gctgcggcga gcggtatcag 

      421 ctcactcaaa ggcggtaata cggttatcca cagaatcagg ggataacgca ggaaagaaca 

      481 tgtgagcaaa aggccagcaa aagcccagga accgtaaaaa ggccgcgttg ctggcgtttt 

      541 tccataggct ccgcccccct gacgagcatc acaaaaatcg acgctcaagt cagaggtggc 

      601 gaaacccgac aggactataa agataccagg cgtttccccc tggaagctcc ctcgtgcgct 

      661 ctcctgttcc gaccctgccg cttaccggat acctgtccgc ctttctccct tcgggaagcg 

      721 tggcgctttc tcatagctca cgctgtaggt atctcagttc ggtgtaggtc gttcgctcca 

      781 agctgggctg tgtgcacgaa ccccccgttc agcccgaccg ctgcgcctta tccggtaact 

      841 atcgtcttga gtccaacccg gtaagacacg acttatcgcc actggcagca gccactggta 

      901 acaggattag cagagcgagg tatgtaggcg gtgctacaga gttcttgaag tggtggccta 

      961 actacggcta cactagaagg acagtatttg gtatctgcgc tctgctgaag ccagttacct 

     1021 tcggaaaaag agttggtagc tcttgatccg gcaaacaaac caccgctggt agcggtggtt 

     1081 tttttgtttg caagcagcag attacgcgca gaaaaaaagg atctcaagaa gatcctttga 

     1141 tcttttctac ggggtctgac gctcagtgga acgaaaactc acgttaaggg attttggtca 

     1201 tgaaaaaatc cgcttaagtc cgcgggactt catggcactt tctacacctt gcttcataag 

     1261 actcctttgc tccaaccatt ataatgggat cgtcgtaatt ggcaggcttc ccatttataa 

     1321 gcctttgcgt gcgagtagca ggattgccac acttcatgca tatagcagta agcttatcga 

     1381 caaattcagc tatggccatc aattctggag tcggaccaaa tggttcacct ctaaagtcca 

     1441 tgtcaagccc tgcacatatg actcttttcc cgctatcggc aatctctttt acgatgtcga 

     1501 ctatttcaga atcaaaaaat tgaacttcat ctatagcaaa tacatccgta tcttcttcag 

     1561 cataagccaa tatgtcagaa gcctttacta tggcaatggc gtgcatgttg tcgccgttat 

     1621 gagatacgac tttgtctatg gaatacctat cgtctatagc cggtttgaaa acctgaactt 

     1681 tttgcctggc aatcttagct ctctttatcc ttcttataag ttcctcactt tttccactga 

     1741 acatgggacc agttacaact tctatgtacc cgtggtcttt aggcccatac atctttcgtc 

     1801 ctccttaaaa ttttcgttta tttgtttttt atttagtgtg cctaaaagca ccatcttata 

     1861 cattcgtacc ttatatctct tatcttgtat ctcttacctc atatctctta ttattaacta 

     1921 ccgaagtata ttttcataac ggaatcttat gacttatttt tctgactgcc gttttaccat 

     1981 acggttaatt tatacggaaa cagctaatct aaccttgctg aaggcatgtt taccaaaata 

     2041 ttatatctac tttaccatat taattcaagt ggtcattttg atattttacg ccaaaatttt 

     2101 tagcgttcct ttacttgata atttatccaa aaaccttcat tcgtcaaaac aattatgata 

     2161 taattaattt atgatatgat taattaatat ttacggataa ctaatcattt caatgcaata 

     2221 gatcaacatg caaatcaata tccaccttac tccgaacatt ttgcaccaac gaatgcccag 

     2281 cactatatcc cggcaagcaa tataacgtct ataatttttt atgataacga taaaattaaa 

     2341 ttttatgaaa ggggtaaaag catgagaaaa atagctgtat tgttaattac tttgacgttc 

     2401 ttagtcacga ctcgaattta ggaggcttac ttgtctgctt tcttcattag aatcaatcct 

     2461 tttttaaaag tcaatcccgt ttgttgaact actctttaat aaaataattt ttccgttccc 

     2521 aattccacat tgcaataata gaaaatccat cttcatcggc tttttcgtca tcatctgtat 

     2581 gaatcaaatc gccttcttct gtgtcatcaa ggtttaattt tttatgtatt tcttttaaca 

     2641 aaccaccata ggagattaac cttttacggt gtaaaccttc ctccaaatca gacaaacgtt 

     2701 tcaaattctt ttcttcatca tcggtcataa aatccgtatc ctttacagga tattttgcag 

     2761 tttcgtcaat tgccgattgt atatccgatt tatatttatt tttcggtcga atcatttgaa 

     2821 cttttacatt tggatcatag tctaatttca ttgccttttt ccaaaattga atccattgtt 

     2881 tttgattcac gtagttttct gtattcttaa aataagttgg ttccacacat accaatacat 

     2941 gcatgtgctg attataagaa ttatctttat tatttattgt cacttccgtt gcacgcataa 

     3001 aaccaacaag atttttatta atttttttat attgcatcat tcggcgaaat ccttgagcca 

     3061 tatctgacaa actcttattt aattcttcgc catcataaac atttttaact gttaatgtga 

     3121 gaaacaacca acgaactgtt ggcttttgtt taataacttc agcaacaacc ttttgtgact 

     3181 gaatgccatg tttcattgct ctcctccagt tgcacattgg acaaagcctg gatttacaaa 

     3241 accacactcg atacaacttt ctttcgcctg tttcacgatt ttgtttatac tctaatattt 

     3301 cagcacaatc ttttactctt tcagcctttt taaattcaag aatatgcaga agttcaaagt 

     3361 aatcaacatt agcgattttc ttttctctcc atggtctcac ttttccactt tttgtcttgt 

     3421 ccactaaaac ccttgatttt tcatctgaat aaatgctact attaggacac ataatattaa 

     3481 aagaaacccc catctattta gttatttgtt tggtcactta taactttaac agatggggtt 

     3541 tttctgtgca accaatttta agggttttca atactttaaa acacatacat accaacactt 

     3601 caacgcacct ttcagcaact aaaataaaaa tgacgttatt tctatatgta tcaagaatag 

     3661 aaagaactcg tttttcgcta cgctcaaaac gcaaaaaaag cactcattcg agtgcttttt 

     3721 cttatcgctc caaatcatgc gattttttcc tctttgcttt tctttgctca cgaagttctc 

     3781 gatcacgctg caaaacatct tgaagcgaaa aagtattctt cttttcttcc gatcgctcat 

     3841 gctgacgcac gaaaagccct ctaggcgcat aggaacaact cctaaatgca tgtgaggggt 

     3901 tttctcgtcc atgtgaacag tcgcatacgc aatattttgt ttcccatagc ggccgcgatt 

     3961 atcaaaaagg atcttcacct agatcctttt aaattaaaaa tgaagtttta aatcaatcta 

     4021 aagtatatat gagtaaactt ggtctgacag ttaccaatgc ttaatcagtg aggcacctat 

     4081 ctcagcgatc tgtctatttc gttcatccat agttgcctga ctccccgtcg tgtagataac 

     4141 tacgatacgg gagcgcttac catctggccc cagtgctgca atgataccgc gagacccacg 

     4201 ctcaccggct ccagatttat cagcaataaa ccagccagcc ggaagggccg agcgcagaag 

     4261 tggtcctgca actttatccg cctccatcca gtctattaat tgttgccggg aagctagagt 

     4321 aagtagttcg ccagttaata gtttgcgcaa cgttgttggc attgctacag gcatcgtggt 

     4381 gtcactctcg tcgtttggta tggcttcatt cagctccggt tcccaacgat caaggcgagt 

     4441 tacatgatcc cccatgttgt gcaaaaaagc ggttagctcc ttcggtcctc cgatcgttgt 

     4501 cagaagtaag ttggccgcag tgttatcact catggttatg gcagcactgc ataattctct 

     4561 tactgtcatg ccatccgtaa gatgcttttc tgtgactggt gagtactcaa ccaagtcatt 

     4621 ctgagaatag tgtatgcggc gaccgagttg ctcttgcccg gcgtcaatac gggataatag 

     4681 tgtatcacat agcagaactt taaaagtgct catcattgga aaacgttctt cggggcgaaa 

     4741 actctcaagg atcttaccgc tgttgagatc cagttcgatg taacccactc gtgcacccaa 

     4801 ctgatcttca gcatctttta ctttcaccag cgtttctggg tgagcaaaaa caggaaggca 

     4861 aaatgccgca aaaaagggaa taagggcgac acggaaatgt tgaatactca tactcttcct 

     4921 ttttcaatgg gtaataactg atataattaa attgaagctc taatttgtga gtttagtata 

     4981 catgcattta cttataatac agttttttag ttttgctggc cgcatcttct caaatatgct 

     5041 tcccagcctg cttttctgta acgttcaccc tctaccttag catcccttcc ctttgcaaat 

     5101 agtcctcttc caacaataat aatgtcagat cctgtagaga ccacatcatc cacggttcta 

     5161 tactgttgac ccaatgcgtc tcccttgtca tctaaaccca caccgggtgt cataatcaac 

     5221 caatcgtaac cttcatctct tccacccatg tctctttgag caataaagcc gataacaaaa 

     5281 tctttgtcgc tcttcgcaat gtcaacagta cccttagtat attctccagt agatagggag 

     5341 cccttgcatg acaattctgc taacatcaaa aggcctctag gttcctttgt tacttcttct 

     5401 gccgcctgct tcaaaccgct aacaatacct gggcccacca caccgtgtgc attcgtaatg 

     5461 tctgcccatt ctgctattct gtatacaccc gcagagtact gcaatttgac tgtattacca 

     5521 atgtcagcaa attttctgtc ttcgaagagt aaaaaattgt acttggcgga taatgccttt 

     5581 agcggcttaa ctgtgccctc catggaaaaa tcagtcaaga tatccacatg tgtttttagt 

     5641 aaacaaattt tgggacctaa tgcttcaact aactccagta attccttggt ggtacgaaca 

     5701 tccaatgaag cacacaagtt tgtttgcttt tcgtgcatga tattaaatag cttggcagca 

     5761 acaggactag gatgagtagc agcacgttcc ttatatgtag ctttcgacat gatttatctt 

     5821 cgtttcctgc aggtttttgt tctgtgcagt tgggttaaga atactgggca atttcatgtt 

     5881 tcttcaacac tacatatgcg tatatatacc aatctaagtc tgtgctcctt ccttcgttct 

     5941 tccttctgtt cggagattac cgaatcaaaa aaatttcaaa gaaaccgaaa tcaaaaaaaa 

     6001 gaataaaaaa aaaatgatga attgaattga aaagctagct tatcgatggg tccttttcat 

     6061 cacgtgctat aaaaataatt ataatttaaa ttttttaata taaatatata aattaaaaat 

     6121 agaaagtaaa aaaagaaatt aaagaaaaaa tagtttttgt tttccgaaga tgtaaaagac 

     6181 tctaggggga tcgccaacaa atactacctt ttatcttgct cttcctgctc tcaggtatta 

     6241 atgccgaatt gtttcatctt gtctgtgtag aagaccacac acgaaaatcc tgtgatttta 

     6301 cattttactt atcgttaatc gaatgtatat ctatttaatc tgcttttctt gtctaataaa 

     6361 tatatatgta aagtacgctt tttgttgaaa ttttttaaac ctttgtttat ttttttttct 

     6421 tcattccgta actcttctac cttctttatt tactttctaa aatccaaata caaaacataa 

     6481 aaataaataa acacagagta aattcccaaa ttattccatc attaaaagat acgaggcgcg 

     6541 tgtaagttac aggcaagcga tccgtccgcc ggcgaacgtg gcgagaaagg aagggaagaa 

     6601 agcgaaagga gcgggggcta gggcggtggg aagtgtaggg gtcacgctgg gcgtaaccac 

     6661 cacacccgcc gcgcttaatg gggcgctaca gggcgcgtgg ggatgatcca ctagtaagct 

     6721 ttaataagga gttctatcca gcttagcggt tttaaaaagc ttttttctga tggtataaat 

     6781 aactaattgt cagggaggaa tacgaaatgc cgcatgttat cgttaaatta tggcccggaa 

     6841 ggacggaaga acaaaaacag gagcttgcaa acagaatcgc aaaggatgtc atagaaacat 

     6901 taaatgctcc tcaaaccagc gtttccgtaa gcattcagga agttccaaga gaaaaatggg 

     6961 ttgatgaagt gtataatcct gatataatgg acaaagaaga aacactttat attaagcctg 

     7021 gatacaaacc ggaaaatctt taaagggagt ttgtaaggga agctttgaat ataaaaagcc 

     7081 taaaataata tgaatttctg tttacatttc atatagattt ggtatataat taatatagtt 

     7141 aattttttaa cgaaggcaga agaattagaa atggagaaag aaaataggaa ggaaaaccgc 

     7201 atagccgtta taggaattgt aattcacaac cgtgaggaaa gttcaaggaa agtaaacgag 

     7261 atattgagtg attacggcaa tataattgtc ggaagaatgg gtgtgccgta caaggaaaaa 

     7321 ggcatttctg taatagcaat aattgttgac ggcacaactg atgaaatagg ggctcttaca 

     7381 ggcaagcttg gcaacataaa cggagtgaag gcaaaagttg ctttaacaaa ttaaagccct 

     7441 taaattaaac ttgaattaaa atgaaaattt gatattggtt tctaagatgc aggaattgtt 

     7501 aaaattctga catcgaggaa cgtatttatg gttttacctg acgtgacgga ttgccattta 

     7561 tggtaactac gggaatctga gcgaaggggg aatagatatg gtagttttgt ctataaactc 

     7621 ttcctgactt atgtaggtca cgaagagttt ttgtttttct gattccatat agtggaactg 

     7681 gcaaaaggta aatttataca atatgtgccg atacaaggtt tgtaaattga aagctgaaaa 

     7741 atttaagtga tattagaagc aataaactga atatatatgt atatgaaaaa agatttagaa 

     7801 acataaatac aatttgtttt ccggaatttg ttttcgatac ccggacattt tattacagaa 

     7861 tatagaacag ttggcaaact ccttggatat ttataaaaat tgtaaggatg gaataaaatg 

     7921 atttatcttg acaatgcggc aacttcatat ccgaagcctg acagagttta tgatgaaatg 

     7981 cttttatgta tgaaggaata ctgtgcaaat cccggaaggt cagggcatga actggcaata 

     8041 aaaacgggaa gggcggtgta tgaaacccgg gaaattgtgt caagattttt caatatcgaa 

     8101 aatcctatga gggtcgtatt taccaaaaat gcaacagaag ctttgaacct tgccattaac 

     8161 ggagtattga aagaagggga acatgtaatt actacaagca tggagcacaa ctctgtttta 

     8221 agacctttaa aaacgctgga gagaaacaat attatagagc ttaccatagt atggggaaat 

     8281 tatttcggtg aaattgatgt ggcggatata gaaagaagta taaaaaagaa cacaaaaatg 

     8341 attatatgtt ccctttcctc caacgttaat ggtataataa tgcccgtaaa agaaataggg 

     8401 aaaataacca gggaaagggg aattttattt cttgttgacg catcccaagg ggcaggttct 

     8461 ataaagctgg atgtccagga aataaatgca gatttgtttg ccgttccggg ccataaggat 

     8521 ttacttggtc cccagggagt aggtgcactt tatgtgaacg aaaatgtgga aataacgccg 

     8581 ataatgcagg ggggtacagg cagtcgttct gaaagttttt atcaaccgga aatattcccc 

     8641 gatatgctgg aaagcggaac cttgaatgct ccaggcatag tcggtttggg atttgggatt 

     8701 aaatttatag aaagtttcgg agttgacaat atcagaattt cgcgaggccg gccagtattc 

     8761 tgacatgggt gtatcaataa cccatgcgtt tccgtattgt atcggaatgg tttcggacag 

     8821 ggcggtggga atagacatgg aaaagatttt tttgcccgag gatgcattga taaagtattt 

     8881 cttttccgaa agagaggaaa agattctaaa gagttttgga aatactgatg aatattgtgt 

     8941 gcagagtaca attctatgga caagaaaaga ggctttgtca aaactttttc gtctgggaat 

     9001 gaggatggat tttaaaaagc tggatacttt ggaggacgag gtggtttttc aggaaacaaa 

     9061 cagggcgcgt ctgttttctt ttatatgcaa taattactgt atctctctgg cattgccagg 

     9121 ttttaataaa gattaaaatt attgactaga aataaaaaaa ttgtccataa tattaatgga 

     9181 caaaaaaaca aagaattaca tcaaaggaag ataaaaatac tttgttaaaa aattaattat 

     9241 tttttatcta aactattgaa aatgaaaata aaataatata aaatgaatca tagtgcaaga 

     9301 gatacttgcc agaggatgaa tattttactg cattcatgct ttatggcagc taatagaggc 

     9361 attaaattaa attttaattt acaataggag gcgatattaa tgaactttaa taaaattgat 

     9421 ttagacaatt ggaagagaaa agagatattt aatcattatt tgaaccaaca aacgactttt 

     9481 agtataacca cagaaattga tattagtgtt ttataccgaa acataaaaca agaaggatat 

     9541 aaattttacc ctgcatttat tttcttagtg acaagggtga taaactcaaa tacagctttt 

     9601 agaactggtt acaatagcga cggagagtta ggttattggg ataagttaga gccactttat 

     9661 acaatttttg atggtgtatc taaaacattc tctggtattt ggactcctgt aaagaatgac 

     9721 ttcaaagagt tttatgattt atacctttct gatgtagaga aatataatgg ttcggggaaa 

     9781 ttgtttccca aaacacctat acctgaaaat gctttttctc tttctattat tccatggact 

     9841 tcatttactg ggtttaactt aaatatcaat aataatagta attaccttct acccattatt 

     9901 acagcaggaa aattcattaa taaaggtaat tcaatatatt taccgctatc tttacaggta 

     9961 catcattctg tttgtgatgg ttatcatgca ggattgttta tgaactctat tcaggaattg 

    10021 tcagataggc ctaatgactg gcttttataa taaaggaggt cgacgtcatg gaaaatttat 

    10081 caaaagacat cgatgaaatt ttgatcacag aagaagaact taaggaaaag ataaaagagc 

    10141 ttgggaggca aatcacaaaa gactacaaag ggaaaaattt gatgttggta ggagttttaa 

    10201 aaggtgcttt aatgtttatg gctgatttgt caagacacat agatttgcct ttatcacttg 

    10261 attttatggc tgtttccagc tatggaagct caactcattc atcaggaata gtaaagataa 

    10321 tcaaagatct tgatataagc atagaaggca aagatgttct gattgtggaa gacataattg 

    10381 acagcggttt gactttgtct tacttaaggg aaactttact tggaaggaag ccaaaaagcc 

    10441 tgaaaatatg cacaatatta gacaaaccgg agagaagaga agcatctgta aaagtcgatt 

    10501 atgtaggatt taagatacct gataagtttg tcgtgggtta tggattggac tttgatgaaa 

    10561 agtacaggaa ccttcctttt ataggcgttt tgaaacctga aatgtacagc taagcccggg 

    10621 cctcgagaaa acaaaaggct cagtcggaag actgggcctt ttgttttggt acccctggga 

    10681 gaagttgcaa agctgcttta cctggaagac gaagagctgt tggaagaact ctatgatgtg 

    10741 gccaaatata taaaaaacaa aatatacgga aaaagagtgg ttttgtttgc tcctttatat 

    10801 acaagcaatg agtgtacaaa caactgcctt tactgcggtt tcaggcatga caacaaagag 

    10861 cttcacagaa agactttaag tcttgaagaa atagtggaag aagcaaaagc tattgaaaga 

    10921 cagggacata aaagattgct ccttatttgc ggagaagatc ccagaaagac taatgtaaag 

    10981 cattttaccg atgcaatgga ggcaatatat aaatccaccg atatcagaag aatcaatgtc 

    11041 gaggccgcgc cgatgacggt ggaagattac agggagctga agaaagccgg tataggaact 

    11101 tatgtgatat tccaggagac atatcacagg gaaacctata gaataatgca tcctgtgggc 

    11161 aaaaaagcga attatgactg gcgtataacg gcaatagaca gagcctttga aggcggtatt 

    11221 gacgatgtgg gtgtcggagc gctcttcgga ctttatgatt atagattcga agttttaggc 

    11281 cttttgatgc attgtatgca ctttgaagaa aaatatggtg tagggccgca caccatatct 

    11341 gttccgagac ttcgtcctgc cttgggagct cctttgaaag agattccgta caaagttacc 

    11401 gacaaggatt tcaagaaaat tgtggccata ttccgaattg ctgttccata tacgggaatt 

    11461 attctttcaa caagagaaag agctgaattc agggatgaac ttttaagtgt tggagtatct 

    11521 cagataagtg caggttccaa aaccaatccc ggaggatacc aggaggatga cgaccatgcg 

    11581 gatcagtttg aaataagtga caacaggagt ttgccgaaag taatggaaac aatatgtcaa 

    11641 caaggttata ttccaagctt ttgcaccgct tgctacagaa gatgtcgtac cggg 

//
